# Supplementary material for: Self-Supporting Flexible Paper-Based Electrode Reinforced by Gradient Network Structure
Source: Polymers (Basel). 2023 Mar 7;15(6):1334. doi: 10.3390/polym15061334 (PMC10059033; doi:10.3390/polym15061334)
Supplement: Supplementary file 1 [file polymers-15-01334-s001.zip]

Archive with 1 entries (1 files):
- polymers-2229345-supplementary.pdf
